# Supplementary material for: Vaccinia viral A26 protein is a fusion suppressor of mature virus and triggers membrane fusion through conformational change at low pH
Source: PLoS Pathog. 2019 Jun 20;15(6):e1007826. doi: 10.1371/journal.ppat.1007826 (PMC6605681; doi:10.1371/journal.ppat.1007826)
Supplement: S1 Appendix — (ZIP) [file ppat.1007826.s011.zip]

Archive with 3 entries (2 files):
- S1 Appendix.pdf
- __MACOSX/
- __MACOSX/._S1 Appendix.pdf
